# Supplementary material for: Distinct groups of repetitive families preserved in mammals correspond to different periods of regulatory innovations in vertebrates
Source: Biol Direct. 2012 Oct 25;7:36. doi: 10.1186/1745-6150-7-36 (PMC3500645; doi:10.1186/1745-6150-7-36)
Supplement: Additional file 1 — Table S1. Repbase entry names of TE families used in this study: (A) families from human and ancestral primates; (B) families from mouse and ancestral rodents; (C) families shared by all eutherian mammals and referred to as mammalian-wide families. (D) 266 families overrepresented in conserved regions of the human genome divided into: (E) 114 previously published families, (F) 152 families reported in this paper, (G) 25 families present in eutherian mammals only, (H) 130 families shared by mammals and chicken, and (I) 136 out of the 266 that are not present in chicken. [file 1745-6150-7-36-S1.xlsx]

## Sheet: Sheet1
Human/primate	Mouse/rodent	Mammalian-wide	Conserved: total	Conserved: known	Conserved: reported here	Eutherians only	Present in chicken	Absent in chicken
AluJb	ERVB4_3-I_MM	ALINE	AmnSINE1_HS	AmnSINE1_HS	EUTREP1	Charlie19a	AmnSINE1_HS	Charlie13b
AluJo	ERVB4_2-I_MM	AmnSINE1_HS	Charlie13a	Charlie13a	EUTREP10	Charlie21a	CR1-Y	Charlie19a
AluJr	ERVB4_1-I_MM	BLACKJACK	Charlie13b	Charlie13b	EUTREP11	Charlie22a	CR1_HS	Charlie21a
AluJr4	RNERVK23	CHARLIE1	Charlie19a	Charlie19a	EUTREP12	EUTREP1	CR1_Mam	Charlie22a
AluSc	IAPEY4_I	CHARLIE1A	Charlie21a	Charlie21a	EUTREP13	EUTREP10	Charlie13a	EUTREP1
AluSc5	ERVB2_1A-I_MM	CHARLIE1B	Charlie22a	Charlie22a	EUTREP14	EUTREP11	Eulor1	EUTREP10
AluSc8	MERVK26	CHARLIE2	CR1_HS	CR1_HS	EUTREP15	EUTREP12	Eulor10	EUTREP11
AluSg	ERVB7_1-I_MM	CHARLIE4	CR1_Mam	CR1_Mam	EUTREP16	EUTREP13	Eulor11	EUTREP12
AluSg1	MMERVK10D3_I	CHARLIE8A	CR1-Y	CR1-Y	EUTREP2	EUTREP14	Eulor12	EUTREP13
AluSg4	MYSERV6	CR1-Y	Eulor1	Eulor1	EUTREP3	EUTREP15	Eulor2A	EUTREP14
AluSg7	MMERVK9E_I	CR1L	Eulor10	Eulor10	EUTREP4	EUTREP16	Eulor2B	EUTREP15
AluSp	ERVB2_1-I_MM	CR1_HS	Eulor11	Eulor11	EUTREP5	EUTREP2	Eulor2C	EUTREP16
AluSq	MurERV4_19	CR1_Mam	Eulor12	Eulor12	EUTREP6	EUTREP3	Eulor3	EUTREP2
AluSq10	MERVL_2A	Charlie11	Eulor2A	Eulor2A	EUTREP7	EUTREP4	Eulor4	EUTREP3
AluSq2	RLTR42_I	Charlie13a	Eulor2B	Eulor2B	EUTREP8	EUTREP5	Eulor5A	EUTREP4
AluSq4	ERVB3_1-I_MM	Charlie13b	Eulor2C	Eulor2C	MARE10	EUTREP6	Eulor5B	EUTREP5
AluSx	RMER16-int	Charlie15a	Eulor3	Eulor3	MARE11	EUTREP7	Eulor6A	EUTREP6
AluSx1	RLTR14_I	Charlie16a	Eulor4	Eulor4	MARE4	EUTREP8	Eulor6B	EUTREP7
AluSx3	RLTR18_I	Charlie17a	Eulor5A	Eulor5A	MARE5	ORSL-2b	Eulor6C	EUTREP8
AluSx4	MurERV4	Charlie18a	Eulor5B	Eulor5B	MARE6	Kanga11a	Eulor6D	ORSL-2b
AluSz	MERV1_I	Charlie19a	Eulor6A	Eulor6A	MARE7	LTR81AB	Eulor6E	Kanga11a
AluSz6	RMER15-int	Charlie21a	Eulor6B	Eulor6B	MARE8	LTR87	Eulor7	L4
AluY	RodERV21	Charlie22a	Eulor6C	Eulor6C	MARE9	UCON48	Eulor8	L5
AluYa1	L1_Mur1_orf2	Charlie24	Eulor6D	Eulor6D	UCON100	X1_DNA	Eulor9A	LmeSINE1a
AluYa4	L1_Mur2_orf2	Charlie25	Eulor6E	Eulor6E	UCON101	X4_LR	Eulor9B	LTR81AB
AluYa5	L1_Mur3_orf2	Charlie26a	Eulor7	Eulor7	UCON102		Eulor9C	LTR87
AluYa8	L1_Rod_orf2	Charlie27	Eulor8	Eulor8	UCON103		L3b_3end	LTR90A
AluYb3a1	IAP1-MM_I	Charlie28	Eulor9A	Eulor9A	UCON104		LFSINE_Vert	LTR90B
AluYb3a2	IAPEY5_I	DNA1_Mam	Eulor9B	Eulor9B	UCON105		LmeSINE1b	MamRep434
AluYb8	IAPEY3_I	DeuSINE	Eulor9C	Eulor9C	UCON106		MER123	MamSINE1
AluYb9	RLTR19-int	ERVL-B4	EUTREP1	Kanga11a	UCON107		MER125	MARE1
AluYbc3a	MMERVK9C_I	ERVL-E	EUTREP10	L3b_3end	UCON132a		MER126	MARE10
AluYc1	MYSERV	EUTREP1	EUTREP11	L4	UCON132b		MER127	MARE11
AluYc2	L1B_MM	EUTREP10	EUTREP12	L5	UCON32		MER129	MARE3
AluYc5	IAPEYI	EUTREP11	EUTREP13	LFSINE_Vert	UCON33		MER130	MARE4
AluYd2	MERVL	EUTREP12	EUTREP14	LmeSINE1a	UCON34		MER131	MARE5
AluYd3	ERVB4_1B-I_MM	EUTREP13	EUTREP15	LmeSINE1b	UCON35		MER132	MARE6
AluYd3a1	L1_MM	EUTREP14	EUTREP16	LTR81AB	UCON36		MER133A	MARE7
AluYd8	RMER3D-int	EUTREP15	EUTREP2	LTR87	UCON37		MER133B	MARE8
AluYe2	ERVB5_1-I_MM	EUTREP16	EUTREP3	LTR90A	UCON38		MER134	MARE9
AluYe5	RMER17C_I	EUTREP2	EUTREP4	LTR90B	UCON39		MER136	MARNA
AluYf1	RMER6-int	EUTREP3	EUTREP5	MamRep434	UCON40		PSLINE	MER121
AluYf2	IAP5-Mm_I	EUTREP4	EUTREP6	MamSINE1	UCON41		UCON1	MER124
AluYf5	MYSERV16_I	EUTREP5	EUTREP7	MARE1	UCON42		UCON10	MER135
AluYg6	Lx7_3end	EUTREP6	EUTREP8	MARE3	UCON43		UCON100	MER94B
AluYh9	LX9	EUTREP7	ORSL-2b	MARNA	UCON44		UCON102	Tigger10
AluYi6	IAPLTR3_I	EUTREP8	Kanga11a	MER121	UCON45		UCON11	Tigger14a
AluYk11	ETnERV2	Eulor1	L3b_3end	MER123	UCON46		UCON12	Tigger16a
AluYk12	IAPLTR1a_I_MM	Eulor10	L4	MER124	UCON47		UCON12A	Tigger16b
AluYk13	LX8	Eulor11	L5	MER125	UCON48		UCON13	UCON101
CHARLIE10	IAPEZI	Eulor12	LFSINE_Vert	MER126	UCON49		UCON14	UCON103
CHARLIE2A	MurSatRep1	Eulor2A	LmeSINE1a	MER127	UCON50		UCON15	UCON104
CHARLIE2B	IAP-d	Eulor2B	LmeSINE1b	MER129	UCON51		UCON16	UCON105
CHARLIE3	MusHAL1	Eulor2C	LTR81AB	MER130	UCON52		UCON17	UCON106
CHARLIE5	ETNERV	Eulor3	LTR87	MER131	UCON53		UCON18	UCON107
CHARLIE6	MTE-int	Eulor4	LTR90A	MER132	UCON54		UCON19	UCON132a
CHARLIE7	LX7	Eulor5A	LTR90B	MER133A	UCON55		UCON2	UCON132b
CHARLIE8	MLTR25C	Eulor5B	MamRep434	MER133B	UCON56		UCON20	UCON32
CHARLIE9	ORR1B1-int	Eulor6A	MamSINE1	MER134	UCON57		UCON21	UCON33
CHESHIRE	Lx2A1_3end	Eulor6B	MARE1	MER135	UCON58		UCON22	UCON34
CHESHIRE_A	Lx2B_3end	Eulor6C	MARE10	MER136	UCON59		UCON23	UCON35
CHESHIRE_B	Lx2A_3end	Eulor6D	MARE11	MER94B	UCON60		UCON24	UCON36
Charlie12	Lx2_3end	Eulor6E	MARE3	PSLINE	UCON61		UCON25	UCON37
ERV3-16A3_I	ORR1D-int	Eulor7	MARE4	Tigger10	UCON62		UCON26	UCON38
ERV3-16A3_LTR	Lx3C_3end	Eulor8	MARE5	Tigger14a	UCON63		UCON27	UCON39
ERVL	LX5b	Eulor9A	MARE6	Tigger16a	UCON64		UCON28(UCON28a)	UCON40
FAM	Lx3B_3end	Eulor9B	MARE7	Tigger16b	UCON65		UCON28b	UCON41
FLAM	L1_Mur1_5end	Eulor9C	MARE8	UCON1	UCON66		UCON28c	UCON42
FORDPREFECT	MLTR13	EutTc1-N1	MARE9	UCON10	UCON67		UCON29	UCON43
FORDPREFECT_A	RMER12C	EuthAT-1	MARNA	UCON11	UCON68		UCON3	UCON44
FRAM	LX8B	EuthAT-2	MER121	UCON12	UCON69		UCON31	UCON45
GOLEM_A	L1_Mur3_5end	EuthAT-2B	MER123	UCON12A	UCON70		UCON4	UCON46
GOLEM_C	LX10	EuthAT-N1	MER124	UCON13	UCON71		UCON49	UCON47
HAL1B	RMER12B	Eutr1	MER125	UCON14	UCON72		UCON5	UCON48
HARLEQUIN	MTC_I	Eutr10	MER126	UCON15	UCON73		UCON51	UCON50
HARLEQUINLTR	MMETN	Eutr11	MER127	UCON16	UCON74		UCON56	UCON52
HERV-Fc1	LX5	Eutr12	MER129	UCON17	UCON75		UCON57	UCON53
HERV-Fc2	ERVB5_2-I_MM	Eutr13	MER130	UCON18	UCON76		UCON6	UCON54
HERV-K14CI	Lx2B2_3end	Eutr14	MER131	UCON19	UCON77		UCON60	UCON55
HERV-K14I	MMAR1	Eutr15	MER132	UCON2	UCON78		UCON61	UCON58
HERV15I	LX5c	Eutr16	MER133A	UCON20	UCON79		UCON62	UCON59
HERV16	MLTR25A	Eutr17	MER133B	UCON21	UCON80		UCON63	UCON72
HERV17	LX4	Eutr18	MER134	UCON22	UCON81		UCON64	UCON73
HERV18	Lx_3end	Eutr2	MER135	UCON23	UCON82		UCON65	UCON74
HERV19I	L1_Mur2_3end	Eutr3	MER136	UCON24	UCON83		UCON66	UCON76
HERV1_I	RLTR13C3	Eutr4	MER94B	UCON25	UCON84		UCON67	UCON77
HERV1_LTR	RLTR13E	Eutr5	PSLINE	UCON26	UCON85		UCON68	UCON79
HERV1_LTRb	RLTR13D	Eutr6	Tigger10	UCON27	UCON86		UCON69	UCON81
HERV23	RLTR25_MM	Eutr7	Tigger14a	UCON28(UCON28a)	UCON87		UCON7	UCON82
HERV3	LX	Eutr8	Tigger16a	UCON28b	UCON88		UCON70	UCON83
HERV30I	L1VL4_5end	Eutr9	Tigger16b	UCON28c	UCON89		UCON71	UCON85
HERV35I	L1_Mur2_5end	GOLEM	UCON1	UCON29	UCON90		UCON75	UCON87
HERV38I	RLTR13F	GOLEM_B	UCON10	UCON3	UCON91		UCON78	UCON88
HERV39	RLTR25B	HAL1	UCON100	UCON31	UCON92		UCON8	UCON93
HERV46I	RMER17B2	HERVFH21I	UCON101	UCON4	UCON93		UCON80	UCON94
HERV49I	RLTR17_MM	HERVH	UCON102	UCON5	UCON94		UCON84	X1_DNA
HERV4_I	RMER19B	HERVK22I	UCON103	UCON6	UCON95		UCON86	X10a_DNA
HERV4_LTR	RLTR13G	HERVKC4	UCON104	UCON7	UCON96		UCON89	X10b_DNA
HERV52I	L1_Rod_5end	HERVL66I	UCON105	UCON8	UCON97		UCON9	X11_DNA
HERV57I	RLTR13A1	HERVL68	UCON106	UCON9	UCON98		UCON90	X12_DNA
HERV9	RMER1B	HERVS71	UCON107	X1_LINE	UCON99		UCON91	X12_LINE
HERVE	RCHARR1	Helitron1Nb_Mam	UCON11	X2_LINE	X1_DNA		UCON92	X13_DNA
HERVE_a	RLTR17D_Mm	Helitron3Na_Mam	UCON12	X3_LINE	X1_LR		UCON95	X17_DNA
HERVFH19I	ORR1AI	Kanga1	UCON12A	X4_LINE	X10a_DNA		UCON96	X18_DNA
HERVG25	RLTR13D3A1	Kanga11a	UCON13	X5A_LINE	X10b_DNA		UCON97	X2_LR
HERVH48I	RMER13B	L1M1_5	UCON132a	X5B_LINE	X11_DNA		UCON98	X20_DNA
HERVI	RLTR13D3A	L1M3A_5	UCON132b	X6A_LINE	X11_LINE		UCON99	X22_DNA
HERVIP10F	RMER13A	L1M3DE_5	UCON14	X6B_LINE	X12_DNA		X11_LINE	X24_DNA
HERVIP10FH	MMERVK10C	L1M3D_5	UCON15	X7A_LINE	X12_LINE		X13_LINE	X25_DNA
HERVK	RMER12	L1M6_5end	UCON16	X7B_LINE	X13_DNA		X15_DNA	X26_DNA
HERVK11DI	RLTR17C_Mm	L1M7_5end	UCON17	X7C_LINE	X13_LINE		X15_LINE	X27_DNA
HERVK11I	RLTR17B_Mm	L1MA10	UCON18	X8_LINE	X15_DNA		X17_LINE	X28_DNA
HERVK13I	RMER13A1	L1MA9_5	UCON19	X9_LINE	X15_LINE		X18_LINE	X29a_DNA
HERVK3I	RLTR26D_MM	L1MB4_5	UCON2	ORSL-2b	X17_DNA		X19_LINE	X29b_DNA
HERVK9I	RMER1A	L1MB6_5	UCON20		X17_LINE		X1_LINE	X2a_DNA
HERVL	ETnERV3	L1MB7	UCON21		X18_DNA		X1_LR	X2b_DNA
HERVL74	RLTR49	L1MC3	UCON22		X18_LINE		X20_LINE	X3_LINE
HERVL_40	RMER13A2	L1MC4B	UCON23		X19_LINE		X21_DNA	X3_LR
HERVP71A_I	RMER19B2	L1MC4_5end	UCON24		X2_LR		X21_LINE	X30_DNA
HSMAR1	MMTV-int	L1MC5	UCON25		X20_DNA		X23_DNA	X32_DNA
HSMAR2	RMER6A	L1MD1_5	UCON26		X20_LINE		X24_LINE	X33a_DNA
HSTC2	RMER19A_LTR	L1MDA_5	UCON27		X21_DNA		X2_LINE	X34_DNA
HUERS-P1	MusHAL1_5end	L1ME3C_3end	UCON28 (UCON28a)		X21_LINE		X31_DNA	X4_LINE
HUERS-P2	Tigger2b	L1ME3D_3end	UCON28b		X22_DNA		X5A_LINE	X4_LR
HUERS-P3	RLTR48A	L1ME3E_3end	UCON28c		X23_DNA		X5B_LINE	X4a_DNA
HUERS-P3B	RLTR13D5	L1ME3F_3end	UCON29		X24_DNA		X6A_LINE	X4b_DNA
IN25	RLTR13C1	L1ME4	UCON3		X24_LINE		X6B_LINE	X5a_DNA
KANGA2_A	MLTR18C_MM	L1ME5	UCON31		X25_DNA		X7B_LINE	X5b_DNA
KER	RLTR16B_MM	L1ME5_3end	UCON32		X26_DNA		X8_LINE	X6a_DNA
L1	RLTR26B_MM	L1MEC_5	UCON33		X27_DNA		X9_LINE	X6b_DNA
L1HS	RLTR33_MM	L1MEe_5end	UCON34		X28_DNA			X7_DNA
L1M1B_5	RLTR19B_MM	L1MEf_5end	UCON35		X29a_DNA			X7A_LINE
L1M2A1_5	RLTR30D2_MM	L1MEg_5end	UCON36		X29b_DNA			X7C_LINE
L1M2A_5	ORR1BI	L1P_MA2	UCON37		X2a_DNA			X9a_DNA
L1M2B_5	RLTR26C_MM	L2	UCON38		X2b_DNA			X9b_DNA
L1M2C_5	SRV_MM-int	L2B	UCON39		X3_LR			X9c_DNA
L1M2_5	RLTR1E_MM	L2C	UCON4		X30_DNA
L1M3B_5	MLTR18D_MM	L2D	UCON40		X31_DNA
L1M3C_5	RNLTR23	L3b_3end	UCON41		X32_DNA
L1M4B	MLTR18B_MM	L4	UCON42		X33a_DNA
L1M6B_5end	RMER17B	L5	UCON43		X34_DNA
L1MA1	RLTR12F	LFSINE_Vert	UCON44		X4_LR
L1MA2	RLTR34D_MM	LTR10A	UCON45		X4a_DNA
L1MA3	MLTR32C_MM	LTR10E	UCON46		X4b_DNA
L1MA4	RLTR34B_MM	LTR10G	UCON47		X5a_DNA
L1MA4A	RLTR16C_MM	LTR16A	UCON48		X5b_DNA
L1MA5	RLTR18	LTR16B	UCON49		X6a_DNA
L1MA5A	MLTR18A_MM	LTR16B1	UCON5		X6b_DNA
L1MA6	RMER3D1_LTR	LTR16B2	UCON50		X7_DNA
L1MA7	RMER6D	LTR16D1	UCON51		X9a_DNA
L1MA8	RMER19C	LTR16D2	UCON52		X9b_DNA
L1MA9	MLTR31C_MM	LTR16E1	UCON53		X9c_DNA
L1MB1	RLTR1D2_MM	LTR16E2	UCON54
L1MB2	RLTR34C_MM	LTR33	UCON55
L1MB3	MRLTR33	LTR33A	UCON56
L1MB3_5	RLTR12H	LTR33B	UCON57
L1MB4	RMER21B	LTR33C	UCON58
L1MB5	RMER17D2_MM	LTR40A1	UCON59
L1MB8	RLTR1F_Mm	LTR54	UCON6
L1MC1	L1_Mus2_3end	LTR54B	UCON60
L1MC2	LX6	LTR67B	UCON61
L1MC4	MT2B2_LTR	LTR68	UCON62
L1MCA_5	RMER4B_LTR	LTR75_1	UCON63
L1MCB_5	RLTR12A	LTR78	UCON64
L1MCC_5	MLTR18_MM	LTR79	UCON65
L1MD1	IAPLTR4_I	LTR80A	UCON66
L1MD2	RLTR12E	LTR80B	UCON67
L1MD3	RLTR20B3A_MM	LTR81A	UCON68
L1MDB_5	RMER3D2_LTR	LTR81AB	UCON69
L1ME1	MLTR31A_MM	LTR81B	UCON7
L1ME2	RMER3D3_LTR	LTR81C	UCON70
L1ME3	RLTR31M	LTR82A	UCON71
L1ME3A	MLTR31FA_MM	LTR82B	UCON72
L1ME4A	RMER6C	LTR83	UCON73
L1MEA_5	RMER3D4_LTR	LTR84a	UCON74
L1MEB_5	MLTR31D_MM	LTR84b	UCON75
L1MED_5	RLTR6B_Mm	LTR85a	UCON76
L1MEE_5	RLTR11C_MM	LTR85b	UCON77
L1ME_ORF2	RMER6BA	LTR85c	UCON78
L1P4a_5end	MLTR11A	LTR86A1	UCON79
L1P4b_5end	RLTR20A2B_MM	LTR86A2	UCON8
L1P4c_5end	RLTR20B4_MM	LTR86B1	UCON80
L1P4d_5end	MLTR31E_MM	LTR86B2	UCON81
L1P4e_5end	RMER19	LTR86C	UCON82
L1PA10	RMER20C_Mm	LTR87	UCON83
L1PA11	RMER16_Mm	LTR88a	UCON84
L1PA12	L1_Mus1_3end	LTR88b	UCON85
L1PA12_5	RLTR1A2_MM	LTR88c	UCON86
L1PA13	RLTR41C	LTR89	UCON87
L1PA13_5	RMER20B	LTR90A	UCON88
L1PA14	MLTR14	LTR90B	UCON89
L1PA14_5	MLTR73	LmeSINE1a	UCON9
L1PA15	MLTR25B	LmeSINE1b	UCON90
L1PA16	RLTR12B2	LmeSINE1c	UCON91
L1PA16_5	ERVB4_2-LTR_MM	MARE1	UCON92
L1PA17_5	RLTR30E_MM	MARE10	UCON93
L1PA2	MLTR31F_MM	MARE11	UCON94
L1PA3	MT2B	MARE3	UCON95
L1PA4	RLTR12G	MARE4	UCON96
L1PA5	LX2B	MARE5	UCON97
L1PA6	RLTR31_Mur	MARE6	UCON98
L1PA7	RMER16	MARE7	UCON99
L1PA7_5	RLTR20B5_MM	MARE8	X1_DNA
L1PA8	RLTR48B	MARE9	X1_LINE
L1PB1	RLTR13D2	MARNA	X1_LR
L1PB2	MT2B1	MER103	X10a_DNA
L1PB2c	RLTR11A2	MER104	X10b_DNA
L1PB3	MT2A	MER104A	X11_DNA
L1PB4	ERVB4_1-LTR_MM	MER104B	X11_LINE
L1PBA1_5	ERVB4_1B-LTR_MM	MER104C	X12_DNA
L1PBA_5	RMER2	MER115	X12_LINE
L1PBB_5	RLTR12C	MER121	X13_DNA
L1PREC1	RLTR19A2	MER123	X13_LINE
L1PREC2	MERV1_LTR	MER124	X15_DNA
L3	ERVB4_3-LTR_MM	MER125	X15_LINE
LOOPER	RLTR30C_MM	MER126	X17_DNA
LOR1	RLTR11D	MER127	X17_LINE
LOR1I	RLTR20A3_MM	MER129	X18_DNA
LOR1a_LTR	MLTR12	MER130	X18_LINE
LOR1b_LTR	RLTR12B	MER131	X19_LINE
LTR06	BGLII_B2	MER132	X2_LINE
LTR1	RLTR48C	MER133A	X2_LR
LTR10B	RLTR20A4	MER133B	X20_DNA
LTR10B1	RMER16A2	MER134	X20_LINE
LTR10B2	RLTR30D_MM	MER135	X21_DNA
LTR10C	MLTR11B	MER136	X21_LINE
LTR10D	RLTR30B_MM	MER2	X22_DNA
LTR10F	RLTR20C1_MM	MER21B	X23_DNA
LTR11	ERVB3_1-LTR_MM	MER21C	X24_DNA
LTR12	RLTR50B	MER25	X24_LINE
LTR12B	RMER5	MER2B	X25_DNA
LTR12C	RLTR19C_MM	MER3	X26_DNA
LTR12D	LTRIS4A	MER30	X27_DNA
LTR12E	LTR72_RN	MER31A	X28_DNA
LTR12F	RMER17C2	MER34-int	X29a_DNA
LTR13	RLTR35B_MM	MER34A	X29b_DNA
LTR13A	RLTR41A2	MER34A1	X2a_DNA
LTR14	LX3	MER44D	X2b_DNA
LTR14A	RLTR12D	MER46C	X3_LINE
LTR14B	RMER4A_LTR	MER47B	X3_LR
LTR14C	BGLII_C	MER47C	X30_DNA
LTR15	RLTR6C_Mm	MER57B1	X31_DNA
LTR16	MER21C_BT	MER57C1	X32_DNA
LTR16A1	RMER6B	MER57C2	X33a_DNA
LTR16A2	RMER16A3	MER57D	X34_DNA
LTR16C	RMER16B	MER57E1	X4_LINE
LTR16D	RLTR30D_RN	MER57E2	X4_LR
LTR16E	RLTR19A_MM	MER57E3	X4a_DNA
LTR17	RLTR31C_MM	MER58A	X4b_DNA
LTR18A	LTR10_RN	MER58B	X5a_DNA
LTR18B	RMER16C	MER58C	X5A_LINE
LTR18C	BGLII_Mur	MER58D	X5b_DNA
LTR19A	RLTR14_RN	MER5A	X5B_LINE
LTR19B	RLTR19D	MER5A1	X6a_DNA
LTR19C	RLTR20B2_MM	MER5C	X6A_LINE
LTR1A2	BGLII_A	MER5C1	X6b_DNA
LTR1B	RLTR11A	MER6	X6B_LINE
LTR1B0	RLTR13A	MER63C	X7_DNA
LTR1B1	RLTR24B_MM	MER65A	X7A_LINE
LTR1C	RLTR20B1_MM	MER65I	X7B_LINE
LTR1C1	BGLII_B	MER68A	X7C_LINE
LTR1C2	RLTR47	MER68_I	X8_LINE
LTR1C3	RLTR13B	MER69A	X9_LINE
LTR1D	ERVB7_4-LTR_MM	MER69B	X9a_DNA
LTR1D1	RLTR20C2_MM	MER70_I	X9b_DNA
LTR1E	RLTR53_Mm	MER74	X9c_DNA
LTR1F	RMER10A	MER74A
LTR1F1	RMER16B2	MER76-int
LTR1F2	RLTR11B	MER80
LTR2	L1VL2_5end	MER82
LTR21A	MTAI	MER90a_LTR
LTR21B	RLTR41B	MER91B
LTR21C	ERVB5_2-LTR_MM	MER92C
LTR22	ERVB7_3-LTR_MM	MER94B
LTR22A	RLTR50A	MER97d
LTR22B	RLTR13A2	MERX
LTR22B1	RLTR20A2_MM	MIR
LTR22B2	MTC	MIR3
LTR22C	RLTR53B_Mm	MIRb
LTR22C0	ORR1F	MIRc
LTR22C2	RLTR26	MLT-int
LTR22E	LTRIS4B	MLT1A0
LTR23	RLTR31B2	MLT1A1
LTR24	RLTR9A3B	MLT1B
LTR24B	ORR1C2_LTR	MLT1C
LTR24C	RLTR20A1_MM	MLT1C1
LTR25	RLTR9D2	MLT1C2
LTR25-int	RLTR46B	MLT1D
LTR26	RLTR30_MM	MLT1E
LTR26B	RLTR14	MLT1E1
LTR26E	RLTR20C_MM	MLT1E1A
LTR27	RLTR30	MLT1E2
LTR2752	MTEb_LTR	MLT1F
LTR27B	RLTR35_MM	MLT1F1
LTR27C	MTEa_LTR	MLT1F2
LTR27D	MTE2b_LTR	MLT1F_I
LTR27E	RMER16B3	MLT1H_I
LTR28	MTB	MLT1J
LTR28B	MTE2a_LTR	MLT1J-int
LTR28C	ORR1B1	MLT1J1
LTR29	ORR1D1_LTR	MLT1J2
LTR2B	RMER17C	MLT1M
LTR2C	MTB_Mm_LTR	MLT1_I
LTR3	RLTR40_MM	MLT2B2
LTR30	RLTR13D4	MLT2B3
LTR31	RLTR43B	MLT2B4
LTR32	MTD	MLT2E
LTR34	RLTR20A	MLT2F
LTR35	ERVB7_2-LTR_MM	MSTC
LTR35A	RLTR20B3	MST_I
LTR35B	RLTR16	MamGypLTR1a
LTR36	ORR1D2_LTR	MamGypLTR1b
LTR37A	RLTR9A4	MamGypLTR1c
LTR37B	RLTR43C	MamGypLTR1d
LTR38	RLTR43A	MamGypLTR2
LTR38A1	MTA	MamGypLTR2b
LTR38B	RLTR9A3A	MamGypLTR2c
LTR38C	RMER17D_MM	MamGypLTR3
LTR39	MMERVK10D3_LTR	MamRep137
LTR3A	ERVB7_2B-LTR_MM	MamRep1527
LTR3B	MTA_Mm_LTR	MamRep1894
LTR4	ORR1E	MamRep38
LTR40A	RLTR6_MM	MamRep4096
LTR40B	ORR1G	MamRep434
LTR40C	RLTR10D2	MamRep488
LTR41	RLTR13D1	MamRep564
LTR41B	ORR1B2	MamRep605
LTR41C	MLTR31B_MM	MamSINE1
LTR42	RLTR51B_Mm	ORSL
LTR43	RLTR21_MM	ORSL-2a
LTR43B	LTRIS6	ORSL-2b
LTR43_I	IAPA_MM	PSLINE
LTR44	RMER20A	RICKSHA
LTR45	RLTR13D3	RICKSHA_0
LTR45B	RLTR46A2	Ricksha_a
LTR45C	ORR1A4_LTR	SVA2
LTR46	IAPEY4_LTR	THER1
LTR47A	RLTR13C2	THER2
LTR47A2	ORR1A2_LTR	TIGGER5A
LTR47B	ORR1A3_LTR	TIGGER5_A
LTR47B2	RLTR13A3	TIGGER5_B
LTR48	ORR1C	TIGGER6A
LTR48B	ORR1C2	Tigger10
LTR49	L1VL1_5end	Tigger12
LTR5	RLTR46A	Tigger12A
LTR50	RLTR18_MM	Tigger13a
LTR51	ERVB7_1-LTR_MM	Tigger14a
LTR52	RLTR10F	Tigger15a
LTR53	RLTR31_MM	Tigger16a
LTR53B	RLTR1D_MM	Tigger16b
LTR55	ORR1B	Tigger9b
LTR56	RLTR28_MM	UCON1
LTR57	RLTR9A3	UCON10
LTR58	IAPEY3C_LTR	UCON100
LTR59	RLTR9B2	UCON101
LTR5A	ORR1A	UCON102
LTR5B	RMER20	UCON103
LTR5_Hs	RLTR26_MM	UCON104
LTR60	RLTR24_MM	UCON105
LTR60B	MuRRS4-int	UCON106
LTR61	RMER15	UCON107
LTR62	RLTR13B4	UCON11
LTR64	ORR1D	UCON12
LTR65	RMER17A	UCON12A
LTR66	IAPEY5_LTR	UCON13
LTR69	ORR1C1	UCON132a
LTR6A	IAP1-MM_LTR	UCON132b
LTR6B	RLTR13B1	UCON14
LTR70	MTE	UCON15
LTR71A	RMER4	UCON16
LTR71B	RLTR13B3	UCON17
LTR72	RLTR41	UCON18
LTR72B	RLTR34_MM	UCON19
LTR73	ORR1A0	UCON2
LTR75	BGLII_Mus	UCON20
LTR75B	ERVB4_2B-LTR_MM	UCON21
LTR76	RLTR13D6	UCON22
LTR77	RMER1	UCON23
LTR77B	ERVB4_1C-LTR_Mm	UCON24
LTR78B	MURVY-int	UCON25
LTR7A	RLTR1_MM	UCON26
LTR7B	L1Md_F_5end	UCON27
LTR7C	BGLII_LTR	UCON28
LTR7Y	B4A	UCON28a
LTR8	B4	UCON28b
LTR8A	SPIN_NA_10_Rodent	UCON28c
LTR8B	URR1	UCON29
LTR9	URR1B	UCON3
LTR91	RLTR13B2	UCON31
LTR9A1	RLTR6I_MM	UCON32
LTR9B	MMERGLN_I	UCON33
LTR9C	RLTR9D	UCON34
LTR9D	RLTR31B_MM	UCON35
MADE1	RSINE2A	UCON36
MER101	ID_B1	UCON37
MER101B	RLTR42	UCON38
MER101_I	PMR89	UCON39
MER103B	RLTR10E	UCON4
MER103C	RLTRETN_MM	UCON40
MER105	RLTR9C	UCON41
MER106	RLTR9B	UCON42
MER106B	RMER30	UCON43
MER107	B3	UCON44
MER110	LX2	UCON45
MER110A	RLTR4I_MM	UCON46
MER110I	RSINE2	UCON47
MER112	RLTR12	UCON48
MER113	RLTR20D_MM	UCON49
MER113B	B3A	UCON5
MER116	RLTR1B_MM	UCON50
MER117	RLTR9A2	UCON51
MER119	L1VL1_5	UCON52
MER11A	RLTR23_MM	UCON53
MER11B	ERVB5_1-LTR_MM	UCON54
MER11C	MMVL30	UCON55
MER11D	RLTR10D	UCON56
MER122	L1Md_Gf_5end	UCON57
MER1A	RLTR1C_MM	UCON58
MER1B	RLTR51A_Mm	UCON59
MER20	B1_Mur2	UCON6
MER20B	B1_Mur4	UCON60
MER21	B1_Mur1	UCON61
MER21A	B1F2	UCON62
MER21C_BT	B1F1	UCON63
MER21I	B1_Mur3	UCON64
MER22	MMERGLN_LTR	UCON65
MER28	B1_Mus1	UCON66
MER30B	B1_Mus2	UCON67
MER31	B1_Mm	UCON68
MER31B	RLTR9E	UCON69
MER31_I	LTRVL30	UCON7
MER33	PB1	UCON70
MER34	B1F	UCON71
MER34B	RLTR9A	UCON72
MER34B_I	B1	UCON73
MER34C	MT2C	UCON74
MER34C2	PB1D9	UCON75
MER34D	LTRIS5	UCON76
MER35	IAPEY3_LTR	UCON77
MER39	PB1D7	UCON78
MER39B	RLTR9F	UCON79
MER41A	PB1D10	UCON8
MER41B	RSINE1	UCON80
MER41C	IAPEY2_LTR	UCON81
MER41D	LTRIS2	UCON82
MER41E	MERVL_LTR	UCON83
MER41F	RLTR10B2	UCON84
MER41G	RLTR12BD_Mm	UCON85
MER41I	PB1D11	UCON86
MER44A	LTRIS3	UCON87
MER44B	4.5SRNA	UCON88
MER44C	IAPEY_LTR	UCON89
MER45	B2_Mm2	UCON9
MER45B	BGLII	UCON90
MER45C	B2	UCON91
MER45R	LTRIAPEY	UCON92
MER48	ID4_	UCON93
MER49	LTRIS4	UCON94
MER4A	IAPLTR4_LTR	UCON95
MER4A1	RLTR10A	UCON96
MER4A1_LTR	CYRA11_MM	UCON97
MER4B	MUSID4	UCON98
MER4BI	B2_Mm1t	UCON99
MER4C	MUSID5	X10_LINE
MER4CL34	MUSID3	X10a_DNA
MER4D	B2_Mm1a	X10b_DNA
MER4D1	MUSID2	X11_DNA
MER4D_LTR	LTRIS_Mus	X11_LINE
MER4E	BC1_Mm	X12_DNA
MER4E1	LTRIS_Mm	X12_LINE
MER4I	IAPLTR4	X13_DNA
MER50	IAP5-Mm_LTR	X13_LINE
MER50B	LTRIS	X15_DNA
MER50C	MURVY_LTR	X15_LINE
MER50I	RLTR10	X17_DNA
MER51A	IAPLTR2a2_Mm	X17_LINE
MER51B	RLTR5_MM	X18_DNA
MER51C	IAPLTR2b	X18_LINE
MER51D	IAPLTR1a_MM	X19_LINE
MER51E	L1MM_F	X1_DNA
MER51I	IAPLTR1_Mm_LTR	X1_LINE
MER52A	RLTR27_MM	X1_LR
MER52AI	IAPLTR2_Mm	X20_DNA
MER52B	RLTR2IAP_MM	X20_LINE
MER52C	IAPLTR3	X21_DNA
MER52D	RLTR2aIAP_MM	X21_LINE
MER53	L1VL2_5	X22_DNA
MER54	RLTR29_MM	X23_DNA
MER54A	RLTR1IAP_MM	X24_DNA
MER54B	RLTR44B_LTR	X24_LINE
MER57A1	RLTR8	X25_DNA
MER57A_I	RLTR44A_LTR	X26_DNA
MER57B2	RLTR44C_LTR	X27_DNA
MER57F	RLTR4_MM	X28_DNA
MER57I	RLTR44E_LTR	X29a_DNA
MER5B	RLTR44D_LTR	X29b_DNA
MER61A		X2_LINE
MER61B		X2_LR
MER61C		X2a_DNA
MER61D		X2b_DNA
MER61E		X30_DNA
MER61F		X31_DNA
MER61I		X32_DNA
MER63A		X33a_DNA
MER63B		X34_DNA
MER63D		X3_LINE
MER65B		X3_LR
MER65C		X4_LINE
MER65D		X4_LR
MER66A		X4a_DNA
MER66B		X4b_DNA
MER66C		X5A_LINE
MER66D		X5B_LINE
MER66_I		X5a_DNA
MER67A		X5b_DNA
MER67B		X6A_LINE
MER67C		X6B_LINE
MER67D		X6a_DNA
MER68B		X6b_DNA
MER68C		X7A_LINE
MER69C		X7B_LINE
MER6A		X7C_LINE
MER6B		X7D_LINE
MER6C		X7_DNA
MER70A		X8_LINE
MER70B		X9_LINE
MER70C		X9a_DNA
MER72		X9b_DNA
MER72B		X9c_DNA
MER73		ZOMBI
MER74B		ZOMBI_B
MER74C		ZOMBI_C
MER75		Zaphod3
MER75A
MER75B
MER76
MER77
MER8
MER80B
MER81
MER83
MER83AI
MER83B
MER83BI
MER83C
MER84
MER84I
MER85
MER87
MER87B
MER88
MER89
MER89I
MER9
MER90
MER91A
MER91C
MER92A
MER92B
MER93
MER94
MER95
MER96
MER96B
MER97A
MER97B
MER97C
MER99
MER9B
MER9a1
MER9a2
MER9a3
MLT1G
MLT1G1
MLT1G2
MLT1G3
MLT1H
MLT1H1
MLT1H2
MLT1I
MLT1K
MLT1L
MLT1N2
MLT2A1
MLT2A2
MLT2C2
MLT2D
MSTA
MSTA1
MSTA2
MSTB
MSTB1
MSTD
Merlin1_HS
PABL_A
PABL_AI
PABL_B
PABL_BI
PB1D11
PRIMA41
PRIMA4_I
PRIMA4_LTR
PRIMAX_I
PTR5
PrimLTR79
RLTR10B
RLTR10C
RMER10B
SVA
THE1A
THE1B
THE1C
THE1D
THE1_I
TIGGER1
TIGGER2
TIGGER5
TIGGER6B
TIGGER7
TIGGER8
TIGGER9
Tigger2b_Pri
Tigger3b
Tigger3c
Tigger3d
Tigger4a
ZAPHOD
ZOMBI_A
