# Supplementary material for: Distinct groups of repetitive families preserved in mammals correspond to different periods of regulatory innovations in vertebrates
Source: Biol Direct. 2012 Oct 25;7:36. doi: 10.1186/1745-6150-7-36 (PMC3500645; doi:10.1186/1745-6150-7-36)
Supplement: Additional file 2 — Table S2. Families of TEs overrepresented in conserved regions of the human genome. (A) family name; (B) repeat count in the conserved fraction of the human genome; (C) the total number of repeats in the human genome; (D) expected number of repeats in the conserved regions representing ~4.79% of the human genome; (E) expected number of repeats in the remaining portion of the human genome (95.21%); (F) binomial probability; (G) chi square. Columns H-N correspond to columns A-G, except that the numbers in columns B & C are based on repeat screening by Censor while the numbers in columns I & J are based on repeat screening by RepeatMasker. The family is considered significantly overrepresented if the binomial probabilities for both sets of repeat counts derived using Censor and RepeatMasker (columns F & M) are <5%, and the chi square values (columns G & N) also correspond to P<0.05. [file 1745-6150-7-36-S2.xlsx]

## Sheet: Sheet1
Family	Conserved	Total	Exp(4.79%)	Exp(95.21%)	P(%)	Chi square	Family	Conserved	Total	Exp(4.79%)	Exp(95.21%)	P(%)	Chi square
AmnSINE1_HS	229	770	36.88	733.12	0	1051.16	AmnSINE1_HS	350	1231	58.96	1172.04	0	1508.91
Charlie13a	48	460	22.03	437.97	0	32.1546	Charlie13a	57	554	26.53	527.47	0	36.7553
Charlie13b	44	284	13.6	270.4	0	71.3707	Charlie13b	53	383	18.34	364.66	0	68.7968
Charlie19a	100	1147	54.94	1092.06	0	38.816	Charlie19a	123	1807	86.55	1720.45	0	16.1229
Charlie21a	58	544	26.06	517.94	0	41.1164	Charlie21a	64	793	37.98	755.02	0	18.723
Charlie22a	70	793	37.98	755.02	0	28.3532	Charlie22a	88	1231	58.96	1172.04	0.01	15.0228
CR1_HS	6	16	0.77	15.23	0.01	37.3192	CR1_HS	13	31	1.48	29.52	0	94.1648
CR1_Mam	149	1015	48.61	966.39	0	217.755	CR1_Mam	228	1943	93.06	1849.94	0	205.51
CR1-Y	11	36	1.72	34.28	0	52.581	CR1-Y	31	192	9.2	182.8	0	54.2563
Eulor1	46	69	3.3	65.7	0	580.264	Eulor1	74	108	5.17	102.83	0	962.429
Eulor10	22	28	1.34	26.66	0	334.544	Eulor10	23	36	1.72	34.28	0	276.488
Eulor11	37	63	3.02	59.98	0	401.582	Eulor11	49	86	4.12	81.88	0	513.487
Eulor12	30	36	1.72	34.28	0	1539.47	Eulor12	47	70	3.35	66.65	0	597.34
Eulor2A	25	50	2.39	47.61	0	224.634	Eulor2A	31	76	3.64	72.36	0	215.996
Eulor2B	42	60	2.87	57.13	0	560.305	Eulor2B	51	79	3.78	75.22	0	619.518
Eulor2C	18	26	1.25	24.75	0	235.786	Eulor2C	29	58	2.78	55.22	0	259.748
Eulor3	21	23	1.1	21.9	0	378.092	Eulor3	29	41	1.96	39.04	0	391.77
Eulor4	17	21	1.01	19.99	0	265.939	Eulor4	28	36	1.72	34.28	0	421.681
Eulor5A	63	98	4.69	93.31	0	761.397	Eulor5A	82	136	6.51	129.49	0	919.392
Eulor5B	26	31	1.48	29.52	0	426.604	Eulor5B	33	47	2.25	44.75	0	441.38
Eulor6A	20	25	1.2	23.8	0	309.384	Eulor6A	23	35	1.68	33.32	0	284.203
Eulor6B	36	41	1.96	39.04	0	620.865	Eulor6B	45	69	3.3	65.7	0	553.403
Eulor6C	9	17	0.81	16.19	0	86.9531	Eulor6C	11	21	1.01	19.99	0	103.804
Eulor6D	28	54	2.59	51.41	0	261.852	Eulor6D	38	81	3.88	77.12	0	315.141
Eulor6E	13	29	1.39	27.61	0	101.855	Eulor6E	18	35	1.68	33.32	0	166.531
Eulor7	3	9	0.43	8.57	0.69	16.1309	Eulor7	5	9	0.43	8.57	0	51.0065
Eulor8	78	104	4.98	99.02	0	1124.51	Eulor8	106	153	7.33	145.67	0	1395.04
Eulor9A	45	82	3.93	78.07	0	450.803	Eulor9A	66	142	6.8	135.2	0	541.31
Eulor9B	12	21	1.01	19.99	0	125.626	Eulor9B	15	31	1.48	29.52	0	129.699
Eulor9C	53	88	4.21	83.79	0	593.841	Eulor9C	103	165	7.9	157.1	0	1202.38
EUTREP1	38	336	16.09	319.91	0	31.3358	EUTREP1	45	487	23.33	463.67	0	21.1409
EUTREP10	29	293	14.03	278.97	0.01	16.7763	EUTREP10	33	415	19.88	395.12	0.16	9.09432
EUTREP11	16	104	4.98	99.02	0	25.612	EUTREP11	16	137	6.56	130.44	0.06	14.2676
EUTREP12	11	81	3.88	77.12	0.12	13.7229	EUTREP12	14	156	7.47	148.53	1	5.99537
EUTREP13	73	766	36.69	729.31	0	37.7417	EUTREP13	96	1196	57.28	1138.72	0	27.4905
EUTREP14	22	183	8.76	174.24	0	21.0172	EUTREP14	23	305	14.61	290.39	0.98	5.06048
EUTREP15	15	87	4.17	82.83	0	29.5429	EUTREP15	17	122	5.84	116.16	0.01	22.3985
EUTREP16	10	82	3.93	78.07	0.4	9.84724	EUTREP16	17	140	6.71	133.29	0.03	16.5744
EUTREP2	48	438	20.98	417.02	0	36.5496	EUTREP2	67	690	33.05	656.95	0	36.629
EUTREP3	26	307	14.7	292.3	0.19	9.12324	EUTREP3	36	438	20.98	417.02	0.06	11.2941
EUTREP4	12	24	1.15	22.85	0	107.519	EUTREP4	21	91	4.36	86.64	0	66.7027
EUTREP5	8	56	2.68	53.32	0.37	11.0914	EUTREP5	12	107	5.12	101.88	0.34	9.70961
EUTREP6	4	11	0.53	10.47	0.12	23.8687	EUTREP6	7	24	1.15	22.85	0.01	31.2564
EUTREP7	20	195	9.34	185.66	0.07	12.7786	EUTREP7	20	253	12.12	240.88	0.96	5.38108
EUTREP8	12	52	2.49	49.51	0	38.148	EUTREP8	13	91	4.36	86.64	0.03	17.9831
ORSL-2b	36	148	7.09	140.91	0	123.814	ORSL-2b	32	187	8.96	178.04	0	62.2273
Kanga11a	46	698	33.43	664.57	0.65	4.9642	Kanga11a	67	981	46.99	934.01	0.09	8.94965
L3b_3end	299	1378	66	1312	0	863.939	L3b_3end	508	2890	138.42	2751.58	0	1036.42
L4	344	4077	195.27	3881.73	0	118.981	L4	524	7196	344.66	6851.34	0	98.012
L5	81	516	24.71	491.29	0	134.68	L5	105	784	37.55	746.45	0	127.253
LFSINE_Vert	200	360	17.24	342.76	0	2034.87	LFSINE_Vert	281	576	27.59	548.41	0	2444.63
LmeSINE1a	4	8	0.38	7.62	0.03	36.205	LmeSINE1a	10	17	0.81	16.19	0	109.483
LmeSINE1b	20	22	1.05	20.95	0	359.143	LmeSINE1b	39	41	1.96	39.04	0	735.123
LTR81AB	23	201	9.63	191.37	0.01	19.4966	LTR81AB	27	329	15.76	313.24	0.24	8.41967
LTR87	40	573	27.44	545.56	0.46	6.0382	LTR87	44	623	29.84	593.16	0.28	7.05739
LTR90A	38	269	12.88	256.12	0	51.4555	LTR90A	54	506	24.24	481.76	0	38.3754
LTR90B	49	362	17.34	344.66	0	60.7142	LTR90B	59	645	30.89	614.11	0	26.8669
MamRep434	328	1491	71.41	1419.59	0	968.356	MamRep434	442	2815	134.83	2680.17	0	735
MamSINE1	141	1016	48.66	967.34	0	184.044	MamSINE1	206	1934	92.63	1841.37	0	145.734
MARE1	84	1081	51.78	1029.22	0	21.0575	MARE1	115	1901	91.05	1809.95	0.18	6.61678
MARE10	15	34	1.63	32.37	0	115.189	MARE10	25	64	3.07	60.93	0	164.546
MARE11	6	9	0.43	8.57	0	75.7711	MARE11	8	12	0.57	11.43	0	101.681
MARE3	30	128	6.13	121.87	0	97.6242	MARE3	43	211	10.11	200.89	0	112.383
MARE4	38	218	10.44	207.56	0	76.4136	MARE4	49	366	17.53	348.47	0	59.3372
MARE5	36	262	12.55	249.45	0	46.0214	MARE5	47	505	24.19	480.81	0	22.5909
MARE6	19	87	4.17	82.83	0	55.3959	MARE6	26	192	9.2	182.8	0	32.2222
MARE7	40	140	6.71	133.29	0	173.474	MARE7	48	267	12.79	254.21	0	101.808
MARE8	23	71	3.4	67.6	0	118.671	MARE8	33	108	5.17	102.83	0	157.34
MARE9	13	20	0.96	19.04	0	158.615	MARE9	19	30	1.44	28.56	0	224.931
MARNA	171	2186	104.7	2081.3	0	44.0957	MARNA	227	3459	165.67	3293.33	0	23.8461
MER121	471	757	36.26	720.74	0	5474.55	MER121	544	1025	49.09	975.91	0	5240.51
MER123	35	35	1.68	33.32	0	694.167	MER123	48	50	2.39	47.61	0	914.101
MER124	156	545	26.1	518.9	0	679.033	MER124	205	936	44.83	891.17	0	601.048
MER125	79	119	5.7	113.3	0	990.034	MER125	115	185	8.86	176.14	0	1335.48
MER126	87	172	8.24	163.76	0	790.687	MER126	115	255	12.21	242.79	0	908.857
MER127	90	164	7.85	156.15	0	902.916	MER127	111	242	11.59	230.41	0	895.552
MER129	46	85	4.07	80.93	0	453.696	MER129	56	127	6.08	120.92	0	430.478
MER130	53	71	3.4	67.6	0	759.969	MER130	69	110	5.27	104.73	0	809.466
MER131	196	327	15.66	311.34	0	2181.25	MER131	272	498	23.85	474.15	0	2711.78
MER132	17	26	1.25	24.75	0	208.473	MER132	23	38	1.82	36.18	0	258.878
MER133A	27	36	1.72	34.28	0	390.2	MER133A	40	69	3.3	65.7	0	428.649
MER133B	18	30	1.44	28.56	0	200.042	MER133B	25	38	1.82	36.18	0	310.078
MER134	41	56	2.68	53.32	0	575.459	MER134	45	88	4.21	83.79	0	415.065
MER135	179	504	24.14	479.86	0	1043.42	MER135	272	808	38.7	769.3	0	1477.18
MER136	19	24	1.15	22.85	0	291.007	MER136	24	48	2.3	45.7	0	215.039
MER94B	55	412	19.73	392.27	0	66.221	MER94B	84	859	41.14	817.86	0	46.898
PSLINE	28	148	7.09	140.91	0	64.7712	PSLINE	78	331	15.85	315.15	0	255.955
Tigger10	68	698	33.43	664.57	0	37.5472	Tigger10	90	1028	49.24	978.76	0	35.4378
Tigger14a	98	791	37.89	753.11	0	100.158	Tigger14a	128	1540	73.76	1466.24	0	41.8923
Tigger16a	48	502	24.04	477.96	0	25.0814	Tigger16a	69	979	46.89	932.11	0.04	10.95
Tigger16b	74	685	32.81	652.19	0	54.3117	Tigger16b	83	1121	53.69	1067.31	0	16.8056
UCON1	10	21	1.01	19.99	0	84.0629	UCON1	18	41	1.96	39.04	0	137.856
UCON10	35	50	2.39	47.61	0	467.278	UCON10	45	84	4.02	79.98	0	438.749
UCON100	10	13	0.62	12.38	0	149.017	UCON100	12	22	1.05	20.95	0	119.916
UCON101	4	15	0.72	14.28	0.42	15.6956	UCON101	5	27	1.29	25.71	0.69	11.2052
UCON102	11	18	0.86	17.14	0	125.556	UCON102	11	23	1.1	21.9	0	93.5753
UCON103	10	14	0.67	13.33	0	136.454	UCON103	11	20	0.96	19.04	0	110.296
UCON104	48	258	12.36	245.64	0	107.939	UCON104	68	526	25.19	500.81	0	76.4144
UCON105	43	157	7.52	149.48	0	175.819	UCON105	63	325	15.57	309.43	0	151.753
UCON106	19	85	4.07	80.93	0	57.5221	UCON106	29	326	15.61	310.39	0.06	12.0634
UCON107	28	112	5.36	106.64	0	100.435	UCON107	34	211	10.11	200.89	0	59.2933
UCON11	33	39	1.87	37.13	0	544.323	UCON11	42	54	2.59	51.41	0	629.882
UCON12	12	33	1.58	31.42	0	72.1749	UCON12	14	55	2.63	52.37	0	51.6232
UCON12A	18	26	1.25	24.75	0	235.786	UCON12A	22	30	1.44	28.56	0	308.352
UCON13	26	45	2.16	42.84	0	276.39	UCON13	36	61	2.92	58.08	0	393.597
UCON132a	62	552	26.44	525.56	0	50.2318	UCON132a	98	997	47.75	949.25	0	55.541
UCON132b	31	180	8.62	171.38	0	61.0275	UCON132b	45	349	16.72	332.28	0	50.2393
UCON14	52	67	3.21	63.79	0	778.895	UCON14	81	125	5.99	119.01	0	986.593
UCON15	23	34	1.63	32.37	0	294.278	UCON15	39	61	2.92	58.08	0	468.224
UCON16	18	34	1.63	32.37	0	172.682	UCON16	20	45	2.16	42.84	0	154.774
UCON17	16	23	1.1	21.9	0	211.965	UCON17	18	36	1.72	34.28	0	161.824
UCON18	14	18	0.86	17.14	0	210.84	UCON18	16	21	1.01	19.99	0	233.716
UCON19	21	24	1.15	22.85	0	359.872	UCON19	24	30	1.44	28.56	0	371.261
UCON2	55	94	4.5	89.5	0	595.217	UCON2	84	149	7.14	141.86	0	869.018
UCON20	26	36	1.72	34.28	0	359.94	UCON20	30	54	2.59	51.41	0	304.694
UCON21	14	23	1.1	21.9	0	158.88	UCON21	17	33	1.58	31.42	0	158.059
UCON22	12	28	1.34	26.66	0	89.0651	UCON22	17	46	2.2	43.8	0	104.565
UCON23	23	29	1.39	27.61	0	352.879	UCON23	23	36	1.72	34.28	0	276.488
UCON24	14	17	0.81	16.19	0	225.531	UCON24	16	28	1.34	26.66	0	168.446
UCON25	29	34	1.63	32.37	0	482.723	UCON25	37	51	2.44	48.56	0	514.102
UCON26	70	131	6.27	124.73	0	680.332	UCON26	119	237	11.35	225.65	0	1072.37
UCON27	43	76	3.64	72.36	0	447.017	UCON27	66	129	6.18	122.82	0	608.17
UCON28	24	38	1.82	36.18	0	283.901	UCON28	27	49	2.35	46.65	0	271.588
UCON28b	38	64	3.07	60.93	0	417.453	UCON28b	50	91	4.36	86.64	0	501.797
UCON28c	24	55	2.63	52.37	0	182.362	UCON28c	30	70	3.35	66.65	0	222.663
UCON29	87	168	8.05	159.95	0	813.268	UCON29	112	264	12.64	251.36	0	820.321
UCON3	37	67	3.21	63.79	0	373.589	UCON3	48	103	4.93	98.07	0	395.188
UCON31	57	85	4.07	80.93	0	722.967	UCON31	70	125	5.99	119.01	0	718.448
UCON32	24	140	6.71	133.29	0	46.7948	UCON32	27	204	9.77	194.23	0	31.9146
UCON33	18	84	4.02	79.98	0	51.0606	UCON33	23	153	7.33	145.67	0	35.1848
UCON34	29	116	5.56	110.44	0	103.794	UCON34	30	147	7.04	139.96	0	78.6474
UCON35	42	118	5.65	112.35	0	245.623	UCON35	55	188	9	179	0	246.932
UCON36	15	79	3.78	75.22	0	34.9774	UCON36	21	168	8.05	159.95	0	21.8811
UCON37	17	82	3.93	78.07	0	45.655	UCON37	22	151	7.23	143.77	0	31.6907
UCON38	27	58	2.78	55.22	0	221.633	UCON38	35	141	6.75	134.25	0	124.176
UCON39	28	85	4.07	80.93	0	147.775	UCON39	42	138	6.61	131.39	0	199.011
UCON4	55	92	4.41	87.59	0	609.571	UCON4	95	189	9.05	179.95	0	857.34
UCON40	17	98	4.69	93.31	0	33.9345	UCON40	20	164	7.85	156.15	0.01	19.7508
UCON41	7	46	2.2	43.8	0.46	10.9988	UCON41	15	114	5.46	108.54	0.03	17.5073
UCON42	224	765	36.64	728.36	0	1006.27	UCON42	302	1366	65.43	1300.57	0	898.379
UCON43	7	29	1.39	27.61	0.03	23.7817	UCON43	8	50	2.39	47.61	0.19	13.8293
UCON44	11	67	3.21	63.79	0.03	19.856	UCON44	13	128	6.13	121.87	0.52	8.0866
UCON45	22	69	3.3	65.7	0	111.289	UCON45	29	115	5.51	109.49	0	105.181
UCON46	8	42	2.01	39.99	0.06	18.748	UCON46	11	93	4.45	88.55	0.33	10.1255
UCON47	43	67	3.21	63.79	0	518.042	UCON47	58	118	5.65	112.35	0	509.441
UCON48	11	56	2.68	53.32	0	27.1275	UCON48	14	106	5.08	100.92	0.04	16.4511
UCON49	14	23	1.1	21.9	0	158.88	UCON49	28	84	4.02	79.98	0	150.235
UCON5	46	84	4.02	79.98	0	460.423	UCON5	57	118	5.65	112.35	0	490.164
UCON50	7	18	0.86	17.14	0	46.0363	UCON50	12	69	3.3	65.7	0.01	24.0884
UCON51	11	13	0.62	12.38	0	182.484	UCON51	13	18	0.86	17.14	0	179.97
UCON52	9	89	4.26	84.74	1.66	5.53922	UCON52	22	219	10.49	208.51	0.05	13.2645
UCON53	11	32	1.53	30.47	0	61.5582	UCON53	17	70	3.35	66.65	0	58.4142
UCON54	26	71	3.4	67.6	0	157.779	UCON54	32	115	5.51	109.49	0	133.763
UCON55	25	225	10.78	214.22	0.01	19.7017	UCON55	45	447	21.41	425.59	0	27.2995
UCON56	10	10	0.48	9.52	0	198.333	UCON56	12	13	0.62	12.38	0	219.339
UCON57	14	17	0.81	16.19	0	225.531	UCON57	16	18	0.86	17.14	0	279.908
UCON58	10	13	0.62	12.38	0	149.017	UCON58	19	44	2.11	41.89	0	142.01
UCON59	27	27	1.29	25.71	0	538.116	UCON59	32	40	1.92	38.08	0	495.014
UCON6	28	64	3.07	60.93	0	212.645	UCON6	43	90	4.31	85.69	0	364.781
UCON60	14	30	1.44	28.56	0	115.075	UCON60	17	46	2.2	43.8	0	104.565
UCON61	10	13	0.62	12.38	0	149.017	UCON61	10	25	1.2	23.8	0	67.7871
UCON62	15	21	1.01	19.99	0	203.573	UCON62	16	24	1.15	22.85	0	201.41
UCON63	8	11	0.53	10.47	0	110.614	UCON63	9	17	0.81	16.19	0	86.9531
UCON64	15	19	0.91	18.09	0	229.137	UCON64	19	34	1.63	32.37	0	194.423
UCON65	10	14	0.67	13.33	0	136.454	UCON65	12	18	0.86	17.14	0	151.542
UCON66	18	28	1.34	26.66	0	217.542	UCON66	24	44	2.11	41.89	0	238.535
UCON67	16	19	0.91	18.09	0	262.816	UCON67	14	22	1.05	20.95	0	167.722
UCON68	6	9	0.43	8.57	0	75.7711	UCON68	8	17	0.81	16.19	0	67.0154
UCON69	16	22	1.05	20.95	0	223.528	UCON69	16	21	1.01	19.99	0	233.716
UCON7	88	104	4.98	99.02	0	1453.61	UCON7	126	188	9	179	0	1597.47
UCON70	19	25	1.2	23.8	0	277.346	UCON70	28	52	2.49	49.51	0	274.493
UCON71	13	16	0.77	15.23	0	204.071	UCON71	20	26	1.25	24.75	0	295.455
UCON72	13	36	1.72	34.28	0	77.6876	UCON72	14	70	3.35	66.65	0	35.5592
UCON73	13	50	2.39	47.61	0	49.4658	UCON73	15	57	2.73	54.27	0	57.9217
UCON74	14	53	2.54	50.46	0	54.308	UCON74	14	76	3.64	72.36	0	30.9694
UCON75	17	18	0.86	17.14	0	318.105	UCON75	22	50	2.39	47.61	0	168.978
UCON76	17	37	1.77	35.23	0	137.631	UCON76	18	61	2.92	58.08	0	81.7943
UCON77	16	37	1.77	35.23	0	120.151	UCON77	19	61	2.92	58.08	0	93.002
UCON78	21	26	1.25	24.75	0	327.81	UCON78	23	44	2.11	41.89	0	217.238
UCON79	10	34	1.63	32.37	0	45.1439	UCON79	10	57	2.73	54.27	0.03	20.3339
UCON8	34	78	3.74	74.26	0	257.161	UCON8	51	119	5.7	113.3	0	378.128
UCON80	24	40	1.92	38.08	0	266.723	UCON80	30	51	2.44	48.56	0	326.934
UCON81	8	33	1.58	31.42	0.01	27.3981	UCON81	8	54	2.59	51.41	0.3	11.8697
UCON82	6	31	1.48	29.52	0.26	14.4964	UCON82	6	44	2.11	41.89	1.32	7.53285
UCON83	14	25	1.2	23.8	0	143.417	UCON83	18	39	1.87	37.13	0	146.139
UCON84	13	21	1.01	19.99	0	149.528	UCON84	15	29	1.39	27.61	0	139.969
UCON85	13	25	1.2	23.8	0	121.884	UCON85	13	33	1.58	31.42	0	86.6928
UCON86	15	16	0.77	15.23	0	276.273	UCON86	18	31	1.48	29.52	0	193.644
UCON87	4	5	0.24	4.76	0	61.8768	UCON87	6	16	0.77	15.23	0.01	37.3192
UCON88	16	25	1.2	23.8	0	191.737	UCON88	21	37	1.77	35.23	0	219.419
UCON89	10	22	1.05	20.95	0	80.1116	UCON89	15	42	2.01	39.99	0	88.1699
UCON9	26	46	2.2	43.8	0	270.405	UCON9	31	68	3.26	64.74	0	247.931
UCON90	12	22	1.05	20.95	0	119.916	UCON90	21	45	2.16	42.84	0	172.612
UCON91	17	22	1.05	20.95	0	254.431	UCON91	20	29	1.39	27.61	0	261.704
UCON92	10	17	0.81	16.19	0	109.483	UCON92	15	26	1.25	24.75	0	158.889
UCON93	14	23	1.1	21.9	0	158.88	UCON93	16	30	1.44	28.56	0	154.641
UCON94	8	18	0.86	17.14	0	62.2529	UCON94	8	27	1.29	25.71	0	36.6536
UCON95	15	17	0.81	16.19	0	261.025	UCON95	20	30	1.44	28.56	0	251.279
UCON96	15	16	0.77	15.23	0	276.273	UCON96	16	22	1.05	20.95	0	223.528
UCON97	10	18	0.86	17.14	0	102.013	UCON97	14	30	1.44	28.56	0	115.075
UCON98	6	9	0.43	8.57	0	75.7711	UCON98	10	16	0.77	15.23	0	116.234
UCON99	7	17	0.81	16.19	0	49.6705	UCON99	11	25	1.2	23.8	0	84.0686
X1_DNA	30	309	14.8	294.2	0.01	16.3961	X1_DNA	35	453	21.7	431.3	0.18	8.56175
X1_LINE	39	79	3.78	75.22	0	344.652	X1_LINE	55	143	6.85	136.15	0	355.484
X1_LR	10	12	0.57	11.43	0	163.789	X1_LR	11	15	0.72	14.28	0	154.176
X10a_DNA	6	20	0.96	19.04	0.02	27.7941	X10a_DNA	7	42	2.01	39.99	0.28	13.0108
X10b_DNA	25	152	7.28	144.72	0	45.3013	X10b_DNA	39	312	14.94	297.06	0	40.6959
X11_DNA	11	67	3.21	63.79	0.03	19.856	X11_DNA	21	168	8.05	159.95	0	21.8811
X11_LINE	49	174	8.33	165.67	0	208.549	X11_LINE	70	330	15.81	314.19	0	195.087
X12_DNA	109	542	25.96	516.04	0	278.988	X12_DNA	170	1083	51.87	1031.13	0	282.566
X12_LINE	11	21	1.01	19.99	0	103.804	X12_LINE	11	28	1.34	26.66	0	73.1387
X13_DNA	18	121	5.8	115.2	0	26.9541	X13_DNA	20	210	10.06	199.94	0.16	10.3156
X13_LINE	10	17	0.81	16.19	0	109.483	X13_LINE	11	24	1.15	22.85	0	88.6135
X15_DNA	14	74	3.54	70.46	0	32.4601	X15_DNA	16	141	6.75	134.25	0.08	13.3133
X15_LINE	10	14	0.67	13.33	0	136.454	X15_LINE	11	19	0.91	18.09	0	117.505
X17_DNA	27	95	4.55	90.45	0	116.342	X17_DNA	40	254	12.17	241.83	0	66.8435
X17_LINE	102	212	10.15	201.85	0	872.97	X17_LINE	142	377	18.06	358.94	0	893.356
X18_DNA	72	348	16.67	331.33	0	192.888	X18_DNA	87	575	27.54	547.46	0	134.835
X18_LINE	94	186	8.91	177.09	0	853.49	X18_LINE	124	267	12.79	254.21	0	1015.63
X19_LINE	19	40	1.92	38.08	0	159.602	X19_LINE	24	56	2.68	53.32	0	178.13
X2_LINE	13	23	1.1	21.9	0	135.203	X2_LINE	23	52	2.49	49.51	0	177.436
X2_LR	16	110	5.27	104.73	0.01	22.9462	X2_LR	18	159	7.62	151.38	0.04	14.8514
X20_DNA	10	48	2.3	45.7	0.01	27.0756	X20_DNA	11	70	3.35	66.65	0.04	18.3475
X20_LINE	93	175	8.38	166.62	0	897.456	X20_LINE	122	275	13.17	261.83	0	944.55
X21_DNA	15	20	0.96	19.04	0	215.688	X21_DNA	20	35	1.68	33.32	0	209.848
X21_LINE	17	27	1.29	25.71	0	200.921	X21_LINE	24	45	2.16	42.84	0	231.961
X22_DNA	15	21	1.01	19.99	0	203.573	X22_DNA	19	36	1.72	34.28	0	182.314
X23_DNA	34	36	1.72	34.28	0	636.21	X23_DNA	49	72	3.45	68.55	0	631.659
X24_DNA	90	338	16.19	321.81	0	353.428	X24_DNA	118	593	28.4	564.6	0	296.901
X24_LINE	34	69	3.3	65.7	0	299.948	X24_LINE	55	113	5.41	107.59	0	477.417
X25_DNA	16	104	4.98	99.02	0	25.612	X25_DNA	21	173	8.29	164.71	0.01	20.4674
X26_DNA	52	464	22.22	441.78	0	41.9196	X26_DNA	77	741	35.49	705.51	0	50.9935
X27_DNA	12	30	1.44	28.56	0	81.3445	X27_DNA	19	73	3.5	69.5	0	72.0997
X28_DNA	36	94	4.5	89.5	0	231.587	X28_DNA	39	143	6.85	136.15	0	158.486
X29a_DNA	28	53	2.54	50.46	0	268.047	X29a_DNA	28	81	3.88	77.12	0	157.486
X29b_DNA	35	103	4.93	98.07	0	192.629	X29b_DNA	42	145	6.94	138.06	0	186.022
X2a_DNA	62	199	9.53	189.47	0	303.418	X2a_DNA	99	446	21.36	424.64	0	296.404
X2b_DNA	46	128	6.13	121.87	0	272.361	X2b_DNA	73	236	11.3	224.7	0	353.835
X3_LINE	18	80	3.83	76.17	0	55.0614	X3_LINE	35	192	9.2	182.8	0	75.9935
X3_LR	13	65	3.11	61.89	0	33.0313	X3_LR	18	100	4.79	95.21	0	38.2638
X30_DNA	92	424	20.31	403.69	0	265.782	X30_DNA	135	763	36.54	726.46	0	278.653
X31_DNA	23	36	1.72	34.28	0	276.488	X31_DNA	31	65	3.11	61.89	0	262.682
X32_DNA	25	193	9.24	183.76	0	28.2323	X32_DNA	37	335	16.05	318.95	0	28.722
X33a_DNA	15	44	2.11	41.89	0	82.7115	X33a_DNA	20	76	3.64	72.36	0	77.229
X34_DNA	34	79	3.78	75.22	0	253.741	X34_DNA	41	101	4.84	96.16	0	283.752
X4_LINE	26	83	3.98	79.02	0	127.965	X4_LINE	31	155	7.42	147.58	0	78.7024
X4_LR	20	199	9.53	189.47	0.09	12.0813	X4_LR	25	345	16.52	328.48	1.13	4.57185
X4a_DNA	32	107	5.12	101.88	0	148.212	X4a_DNA	40	194	9.29	184.71	0	106.624
X4b_DNA	23	152	7.28	144.72	0	35.6524	X4b_DNA	36	300	14.37	285.63	0	34.1959
X5a_DNA	36	248	11.88	236.12	0	51.4348	X5a_DNA	51	527	25.24	501.76	0	27.6132
X5A_LINE	23	24	1.15	22.85	0	436.044	X5A_LINE	30	55	2.63	52.37	0	299.14
X5b_DNA	12	74	3.54	70.46	0.02	21.2337	X5b_DNA	19	152	7.28	144.72	0.01	19.817
X5B_LINE	4	9	0.43	8.57	0.05	31.1265	X5B_LINE	12	17	0.81	16.19	0	162.322
X6a_DNA	104	510	24.43	485.57	0	272.203	X6a_DNA	167	1134	54.31	1079.69	0	245.587
X6A_LINE	44	69	3.3	65.7	0	527.18	X6A_LINE	57	118	5.65	112.35	0	490.164
X6b_DNA	107	567	27.16	539.84	0	246.507	X6b_DNA	163	1240	59.39	1180.61	0	189.848
X6B_LINE	64	105	5.03	99.97	0	726.129	X6B_LINE	77	155	7.42	147.58	0	685.282
X7_DNA	10	45	2.16	42.84	0	29.8911	X7_DNA	12	73	3.5	69.5	0.01	21.6824
X7A_LINE	31	215	10.3	204.7	0	43.6942	X7A_LINE	42	398	19.06	378.94	0	28.9986
X7B_LINE	30	205	9.82	195.18	0	43.5561	X7B_LINE	48	463	22.18	440.82	0	31.5697
X7C_LINE	26	149	7.14	141.86	0	52.3253	X7C_LINE	37	273	13.08	259.92	0	45.9449
X8_LINE	52	90	4.31	85.69	0	554.23	X8_LINE	73	178	8.53	169.47	0	511.792
X9_LINE	7	12	0.57	11.43	0	76.1521	X9_LINE	9	20	0.96	19.04	0	70.73
X9a_DNA	68	321	15.37	305.63	0	189.279	X9a_DNA	79	532	25.48	506.52	0	118.072
X9b_DNA	23	153	7.33	145.67	0	35.1848	X9b_DNA	31	306	14.66	291.34	0	19.129
X9c_DNA	34	210	10.06	199.94	0	59.837	X9c_DNA	42	340	16.28	323.72	0	42.6773
